# Supplementary material for: Statistical Analysis of Zebrafish Locomotor Behaviour by Generalized Linear Mixed Models
Source: Sci Rep. 2017 Jun 7;7:2937. doi: 10.1038/s41598-017-02822-w (PMC5462837; doi:10.1038/s41598-017-02822-w)
Supplement: Supplementary file 1 — R-Script [file 41598_2017_2822_MOESM1_ESM.txt]

## VMR - Logit

##########################################################################
## online resource #######################################################
## http://www.cookbook-r.com/Graphs/Multiple_graphs_on_one_page_(ggplot2)/
##########################################################################
multiplot <- function(..., plotlist=NULL, file, cols=1, layout=NULL) {
  library(grid)

  # Make a list from the ... arguments and plotlist
  plots <- c(list(...), plotlist)

  numPlots = length(plots)

  # If layout is NULL, then use 'cols' to determine layout
  if (is.null(layout)) {
    # Make the panel
    # ncol: Number of columns of plots
    # nrow: Number of rows needed, calculated from # of cols
    layout <- matrix(seq(1, cols * ceiling(numPlots/cols)),
                    ncol = cols, nrow = ceiling(numPlots/cols))
  }

 if (numPlots==1) {
    print(plots[[1]])

  } else {
    # Set up the page
    grid.newpage()
    pushViewport(viewport(layout = grid.layout(nrow(layout), ncol(layout))))

    # Make each plot, in the correct location
    for (i in 1:numPlots) {
      # Get the i,j matrix positions of the regions that contain this subplot
      matchidx <- as.data.frame(which(layout == i, arr.ind = TRUE))

      print(plots[[i]], vp = viewport(layout.pos.row = matchidx$row,
                                      layout.pos.col = matchidx$col))
    }
  }
}
#############################################################################

setwd("~/Dropbox/My Documents/Project/1-VMR")
# dt = read.csv("data/dt_new.csv", header = T)
# head(dt)

# setwd("c://Users/yiwenliu/Google Drive/Project/1-VMR")

## lighton stimulus
lt.on = read.table("data/lt.on.txt", header = T)
head(lt.on)

lt.off = read.table("data/lt.off.txt", header = T)
head(lt.off)

#############	Light-On	#############
dton = lt.on[,c(1:7,12)]
dton$stage = factor(dton$stage)
dton$replicate = factor(dton$replicate)
# dton$bur01 = factor(dton$bur01)
dton$light.on = factor(dton$light.on)
names(dton)[4] = "burdur"
names(dton)[3] = "LC"

#############	Light-Off	#############
dtoff = lt.off[,c(1:7,12)]
dtoff$stage = factor(dtoff$stage)
dtoff$replicate = factor(dtoff$replicate)
# dtoff$bur01 = factor(dtoff$bur01)
dtoff$light.off = factor(dtoff$light.off)
names(dtoff)[4] = "burdur"
names(dtoff)[3] = "LC"

#############	package	#############
require(ggplot2)
require(GGally)
require(reshape2)
require(lme4)
require(compiler)
require(parallel)
require(boot)

############################################################################
#####################   logistic regression  ###############################
############################################################################

############################################################################
## model 1
## 6 dpf, 1-30s, light-on 1
############################################################################
dton6_after = dton[dton$stage == 6 & dton$light.on == 1 & dton$time > 0, ]
dton6_after$time <- scale(dton6_after$time, scale=FALSE)/60

# dton6_after$time <- (dton6_after$time-1)/60

######################################
## after light change
## model 1
######################################
# m1 <- glmer(burdur ~ genotype*time + (1|location), data = dton6_after, family = binomial,
# 			control = glmerControl(optimizer = "bobyqa"), nAGQ = 10,
# 			contrasts = contr.treatment(3, base=2))

# m1.log <- glmer(burdur ~ genotype*time + genotype*I(log(time)) + (1|location), data = dton6_after, family = binomial)

# m1.test <- glmer(burdur ~ genotype*time + (1|location), data = dton6_after,
# 			   family = binomial)

# m1.12 <- glmer(burdur ~ genotype*time + genotype*I(time^2) + (1|location), data = dton6_after,
# 			   family = binomial)
# summary(m1.12)

m1.12 <-glmer(burdur ~ genotype*time + genotype*I(time^2) + (1|location), data = dton6_after, family = binomial)
summary(m1.12)

(coef = summary(m1.12)$coef[,1])
v.ab = c(1,0,0,(1-mean(1:30))/60,  ((1-mean(1:30))/60)^2, 0,0, 0,0 )
v.tl = c(1,1,0,(1-mean(1:30))/60,  ((1-mean(1:30))/60)^2, (1-mean(1:30))/60,0,  ((1-mean(1:30))/60)^2,0 )
v.tlab = c(1,0,1,(1-mean(1:30))/60,  ((1-mean(1:30))/60)^2, 0,(1-mean(1:30))/60, 0,((1-mean(1:30))/60)^2 )
v.ab%*%coef
v.tl%*%coef
v.tlab%*%coef


contrasts(dton6_after$genotype) <- contr.treatment(3, base=2)
colnames(contrasts(dton6_after$genotype)) = c("AB", "TLAB")
m1.12.2 <- glmer(burdur ~ genotype*time + genotype*I(time^2) + (1|location), data = dton6_after, family = binomial)
summary(m1.12.2)


(a <- summary(m1.12)$coef[c(1,4,5),c(1,2,4)])
(b <- summary(m1.12)$coef[c(2,3,6:9),c(1,2,4)])
(c <- summary(m1.12.2)$coef[c(3,7,9),c(1,2,4)])
round( p.adjust(c( b[,3], c[,3]), method = "BH"), 5)
round(a,4)
round(b,4)
round(c,4)

# m1.new <- glmer(burdur ~ genotype*I(log(time)) + genotype*I( ((time-mean(time))/60)^2) + (1|location), data = dton6_after, family = binomial)

######################################
## Testing
## strain
######################################
# contrast.matrix <- rbind(  "genotypeAB:time  vs. genotypeTL:time " =  c(0, 0, 0, 0, 1, 0),
#                            "genotypeAB:time  vs. genotypeTLAB:time" =  c(0, 0, 0, 0, 0, 1),
#                            "genotypeTL:time  vs. genotypeTLAB:time" =  c(0, 0, 0, 0, 1, -1) )
# summary(glht(m1.12, contrast.matrix))


# b1 = summary(m1)$coef[2,][1]
# b2 = summary(m1)$coef[3,][1]

# n1 = summary(dton6_after$genotype)[2]
# n2 = summary(dton6_after$genotype)[3]

# s1 = summary(m1)$coef[2,][2]*sqrt(n1)
# s2 = summary(m1)$coef[3,][2]*sqrt(n2)

# (b1-b2)
# (se = (sqrt(((n1-1)*s1^2+(n2-1)*s2^2)/(n1+n2-2))*sqrt(1/n1 + 1/n2)))
# tstat = (b1-b2)/se
# (p13 = 2*pt(-abs(tstat),df=n1+n2-2))

# ## interaction
# b1 = summary(m1)$coef[5,][1]
# b2 = summary(m1)$coef[6,][1]

# n1 = summary(dton6_after$genotype)[2]
# n2 = summary(dton6_after$genotype)[3]

# s1 = summary(m1)$coef[5,][2]*sqrt(n1)
# s2 = summary(m1)$coef[6,][2]*sqrt(n2)

# (b1-b2)
# (se = (sqrt(((n1-1)*s1^2+(n2-1)*s2^2)/(n1+n2-2))*sqrt(1/n1 + 1/n2)))
# tstat = (b1-b2)/se
# (p23 = 2*pt(-abs(tstat),df=n1+n2-2))

# p.adjust(c( summary(m1)$coef[2,][4],
# 			summary(m1)$coef[3,][4],
# 			p13,
# 			summary(m1)$coef[5,][4],
# 			summary(m1)$coef[6,][4],
# 			p23), method = "BH")

# summary(m1)$coef[4,1] + summary(m1)$coef[5,1]
# summary(m1)$coef[4,1] + summary(m1)$coef[6,1]

######################################
## PLOTS
######################################
## prediction
dton6_after = dton[dton$stage == 6 & dton$light.on == 1 & dton$time > 0, ]
dton6_after$time <- scale(dton6_after$time, scale=FALSE)/60

pre = predict(m1.12, dton6_after, type="response")
graph.dt = data.frame(pre, time=dton6_after$time, strain=dton6_after$genotype)

## reorganize the data
graph.mean = tapply(graph.dt$pre, list(graph.dt$time, graph.dt$strain), FUN = mean)
graph.L = tapply(graph.dt$pre, list(graph.dt$time, graph.dt$strain), FUN = function(x){quantile(x, 0.25)})
graph.U = tapply(graph.dt$pre, list(graph.dt$time, graph.dt$strain), FUN = function(x){quantile(x, 0.75)})
ngdt <- data.frame(
  AB.min = graph.L[,1], AB = graph.mean[,1], AB.max = graph.U[,1],
	TL.min = graph.L[,2], TL = graph.mean[,2], TL.max = graph.U[,2],
	TLAB.min = graph.L[,3], TLAB = graph.mean[,3], TLAB.max = graph.U[,3], time = c(1:30))

 new.ngdt <- data.frame(
   Strain.min= c(ngdt[,1], ngdt[,4], ngdt[,7]),
   Prob=c(ngdt[,2], ngdt[,5], ngdt[,8]),
   Strain.max= c(ngdt[,3], ngdt[,6], ngdt[,9]),
   Strain = rep(c("AB", "TL", "TLAB"), each=30),
   Time=rep(1:30,3) )
 rib.strain <- aes(ymax = Strain.max, ymin = Strain.min, group = Strain, fill = Strain)
 gra.prob = ggplot(data = new.ngdt, aes(x=Time, y=Prob, colour=Strain,linetype=Strain)) +
   geom_point(aes(shape=Strain, colour=Strain)) +
   geom_line() +
   geom_ribbon(rib.strain, colour=NA, alpha = I(3/10)) +
   scale_x_continuous(name="Time (s)") +
   scale_y_continuous(name="Predicted Probability", limits=c(0,0.6) ) +
   theme_bw() +
   ## change input here  ==========------------------------------>
   labs(title = "Predicted probability of moving larvae at 6 dpf")+
   theme(legend.text=element_text(size=8),
       legend.position=c(.8,0.8),
       legend.background = element_rect(colour = "black"),
       legend.title = element_text(size=8, face="bold"),
       plot.title = element_text(size=10),
       axis.title.x = element_text(size = rel(.8)),
       axis.title.y = element_text(size = rel(.8)),
       axis.text.x = element_text(size=8),
       axis.text.y = element_text(size=8) )


# # ## for link
# # graph.mean = tapply(graph.dt$pre, list(graph.dt$time, graph.dt$strain), FUN = mean)
# # graph.L = tapply(graph.dt$pre, list(graph.dt$time, graph.dt$strain), FUN = function(x){quantile(x, 0.25)})
# # graph.U = tapply(graph.dt$pre, list(graph.dt$time, graph.dt$strain), FUN = function(x){quantile(x, 0.75)})
# # ngdt <- data.frame(AB.min = graph.mean[,1] - graph.se[,1], AB = graph.mean[,1], AB.max = graph.mean[,1] + graph.se[,1],
# # TL.min = graph.mean[,2] - graph.se[,2], TL = graph.mean[,2], TL.max = graph.mean[,2] + graph.se[,2],
# # TLAB.min = graph.mean[,3] - graph.se[,3], TLAB = graph.mean[,3], TLAB.max = graph.mean[,3] + graph.se[,3], time = c(1:30))
#
# ##
# rib.tlab <- aes(ymax = TLAB.max, ymin = TLAB.min)
# rib.ab <- aes(ymax = AB.max, ymin = AB.min)
# rib.tl <- aes(ymax = TL.max, ymin = TL.min)
# gra.prob = ggplot(data = ngdt, aes(time)) +
# 	geom_line(aes(y = TL, colour = "TL")) +
# 	geom_ribbon(rib.tl, fill="green",  alpha = I(1/10))  +
#   geom_line(aes(y = AB, colour = "AB")) +
#   geom_ribbon(rib.ab, fill="red",  alpha = I(1/10)) +
#   geom_line(aes(y = TLAB, colour = "TLAB")) +
# 	geom_ribbon(rib.tlab, fill="blue", alpha = I(1/10)) +
# 	scale_color_discrete(name="Strain") +
# 	scale_x_continuous(name="Time (s)") +
# 	scale_y_continuous(name="Predicted Probability", limits=c(0,0.5) ) +
# 	theme_bw() +
# 	## change input here  ==========------------------------------>
# 	labs(title = "Light-On stimulus at 6 dpf")+
# 	theme(legend.text=element_text(size=8),
# 		  legend.position=c(.8,0.8),
# 		  legend.background = element_rect(colour = "black"),
# 		  legend.title = element_text(size=8, face="bold"),
# 		  plot.title = element_text(size=12),
# 		  axis.title.x = element_text(size = rel(.8)),
# 		  axis.title.y = element_text(size = rel(.8)),
# 		  axis.text.x = element_text(size=8),
# 		  axis.text.y = element_text(size=8) )

#######################################
## Counts
#######################################
dt.off1 = lt.on[ lt.on$genotype == "TL" & lt.on$light.change=="AC" & lt.on$stage == 6 & lt.on$light.on == 1, c(4, 7)]
dt.off2 = lt.on[ lt.on$genotype == "AB" & lt.on$light.change=="AC" & lt.on$stage == 6 & lt.on$light.on == 1, c(4, 7)]
dt.off3 = lt.on[ lt.on$genotype == "TLAB" & lt.on$light.change=="AC" & lt.on$stage == 6 & lt.on$light.on == 1, c(4, 7)]

## -----------> ggplot
ndt = data.frame(TL = rep(0,30), TL.SE = rep(0,30), AB = rep(0,30), AB.SE = rep(0,30), TLAB = rep(0,30), TLAB.SE = rep(0, 30), time = c(1:30))
for(t in 1:30){
	ndt[t,1] = sum( dt.off1[ dt.off1$time == t , 1] == 1)/length( dt.off1[ dt.off1$time == t , 1])
	ndt[t,2] = sqrt( ndt[t,1]*(1-ndt[t,1])/length( dt.off1[ dt.off1$time == t , 1]) )

	ndt[t,3] = sum(dt.off2[ dt.off2$time == t , 1] == 1)/length(dt.off2[ dt.off2$time == t , 1])
	ndt[t,4] = sqrt( ndt[t,3]*(1-ndt[t,3])/length(dt.off2[ dt.off2$time == t , 1]) )

	ndt[t,5] = sum(dt.off3[ dt.off3$time == t , 1] == 1)/length(dt.off3[ dt.off3$time == t , 1] )
	ndt[t,6] = sqrt( ndt[t,5]*(1-ndt[t,5])/length(dt.off3[ dt.off3$time == t , 1] ) )
}

new.ngdt <- data.frame(
  Strain.min= c(ndt[,1]-ndt[,2], ndt[,3]-ndt[,4], ndt[,5]-ndt[,6]),
  Count=c(ndt[,1], ndt[,3], ndt[,5]),
  Strain.max= c(ndt[,1]+ndt[,2], ndt[,3]+ndt[,4], ndt[,5]+ndt[,6]),
  Strain = rep(c("TL", "AB", "TLAB"), each=30),
  Time=rep(1:30,3) )
rib.strain <- aes(ymax = Strain.max, ymin = Strain.min, group = Strain, fill = Strain)
gra.count = ggplot(data = new.ngdt, aes(x=Time, y=Count, colour=Strain,linetype=Strain)) +
  geom_point(aes(shape=Strain, colour=Strain)) +
  geom_line() +
  geom_ribbon(rib.strain, colour=NA, alpha = I(3/10)) +
  scale_x_continuous(name="Time (s)") +
  scale_y_continuous(name="Proportion", limits=c(0,0.6) ) +
  theme_bw() +
  ## change input here  ==========------------------------------>
  labs(title = "Proportion of moving larvae at 6 dpf")+
  theme(legend.text=element_text(size=8),
      legend.position=c(.8,0.8),
      legend.background = element_rect(colour = "black"),
      legend.title = element_text(size=8, face="bold"),
      plot.title = element_text(size=10),
      axis.title.x = element_text(size = rel(.8)),
      axis.title.y = element_text(size = rel(.8)),
      axis.text.x = element_text(size=8),
      axis.text.y = element_text(size=8) )

# rib.off1 <- aes(ymax = TL + TL.SE, ymin = TL - TL.SE)
# rib.off2 <- aes(ymax = AB + AB.SE, ymin = AB - AB.SE)
# rib.off3 <- aes(ymax = TLAB + TLAB.SE, ymin = TLAB - TLAB.SE)
# gra.count = ggplot(data = ndt, aes(time)) +
# 	geom_line(aes(y = TL, colour = "TL")) +
# 	geom_ribbon(rib.off1, fill="green", alpha = I(2/10)) +
# 	geom_line(aes(y = AB, colour = "AB")) +
# 	geom_ribbon(rib.off2, fill="red",  alpha = I(2/10)) +
# 	geom_line(aes(y = TLAB, colour = "TLAB")) +
# 	geom_ribbon(rib.off3, fill="blue",  alpha = I(2/10)) +
# 	scale_color_discrete(name="Strain") +
# 	scale_x_continuous(name="Time (s)") +
# 	scale_y_continuous(name="Proportion", limits=c(0,0.5)) +
# 	# theme_set(theme_grey(base_size = 18)) +
# 	theme_bw() +
# 	## change input here  ==========------------------------------>
# 	labs(title = "Light-On stimulus at 6 dpf")+
# 	theme(legend.text=element_text(size=8),
# 		  legend.position=c(.8,0.8),
# 		  legend.background = element_rect(colour = "black"),
# 		  legend.title = element_text(size=8, face="bold"),
# 		  plot.title = element_text(size=12),
# 		  axis.title.x = element_text(size = rel(.8)),
# 		  axis.title.y = element_text(size = rel(.8)),
# 		  axis.text.x = element_text(size=8),
# 		  axis.text.y = element_text(size=8) )
#
#################################
## BURDUR
#################################
dt.off1 = lt.on[ lt.on$genotype == "TL" & lt.on$stage == 6 & lt.on$light.on == 1, c(7,10)]
dt.off2 = lt.on[ lt.on$genotype == "AB" & lt.on$stage == 6 & lt.on$light.on == 1, c(7,10)]
dt.off3 = lt.on[ lt.on$genotype == "TLAB" & lt.on$stage == 6 & lt.on$light.on == 1, c(7,10)]

## -----------> ggplot
ndt = data.frame(TL = rep(0,60), TL.SE = rep(0,60), AB = rep(0,60), AB.SE = rep(0,60), TLAB = rep(0,60), TLAB.SE = rep(0, 60), time = c(-29:30))
for(t in -29:30){
	ndt[t+30,1] = mean(dt.off1[ dt.off1$time == t , 2])
	ndt[t+30,2] = sqrt( var(dt.off1[ dt.off1$time == t, 2])/length( dt.off1[ dt.off1$time == t, 2] ) )

	ndt[t+30,3] = mean(dt.off2[ dt.off2$time == t , 2])
	ndt[t+30,4] = sqrt( var(dt.off2[ dt.off2$time == t, 2])/length( dt.off2[ dt.off2$time == t, 2] ) )

	ndt[t+30,5] = mean(dt.off3[ dt.off3$time == t , 2])
	ndt[t+30,6] = sqrt( var(dt.off3[ dt.off3$time == t, 2])/length( dt.off3[ dt.off3$time == t, 2] ) )
}
ndt <- ndt[31:60,]

new.ngdt <- data.frame(
  Strain.min= c(ndt[,1]-ndt[,2], ndt[,3]-ndt[,4], ndt[,5]-ndt[,6]),
  On=c(ndt[,1], ndt[,3], ndt[,5]),
  Strain.max= c(ndt[,1]+ndt[,2], ndt[,3]+ndt[,4], ndt[,5]+ndt[,6]),
  Strain = rep(c("TL", "AB", "TLAB"), each=30),
  Time=rep(1:30,3) )
rib.strain <- aes(ymax = Strain.max, ymin = Strain.min, group = Strain, fill = Strain)
gra.on = ggplot(data = new.ngdt, aes(x=Time, y=On, colour=Strain,linetype=Strain)) +
  geom_point(aes(shape=Strain, colour=Strain)) +
  geom_line() +
  geom_ribbon(rib.strain, colour=NA, alpha = I(3/10)) +
  scale_x_continuous(name="Time (s)") +
  scale_y_continuous(name="Activity", limits=c(0,0.1) ) +
  theme_bw() +
  ## change input here  ==========------------------------------>
  labs(title = "Mean burst duration of larvae at 6 dpf")+
  theme(legend.text=element_text(size=8),
      legend.position=c(.8,0.8),
      legend.background = element_rect(colour = "black"),
      legend.title = element_text(size=8, face="bold"),
      plot.title = element_text(size=10),
      axis.title.x = element_text(size = rel(.8)),
      axis.title.y = element_text(size = rel(.8)),
      axis.text.x = element_text(size=8),
      axis.text.y = element_text(size=8) )

multiplot( gra.count, gra.prob, gra.on, cols=3)

# rib.off1 <- aes(ymax = TL + TL.SE, ymin = TL - TL.SE)
# rib.off2 <- aes(ymax = AB + AB.SE, ymin = AB - AB.SE)
# rib.off3 <- aes(ymax = TLAB + TLAB.SE, ymin = TLAB - TLAB.SE)
# gra.on = ggplot(data = ndt, aes(time)) +
# 	geom_line(aes(y = TL, colour = "TL")) +
# 	geom_ribbon(rib.off1, fill="green", alpha = I(2/10)) +
# 	geom_line(aes(y = AB, colour = "AB")) +
# 	geom_ribbon(rib.off2, fill="red",  alpha = I(2/10)) +
# 	geom_line(aes(y = TLAB, colour = "TLAB")) +
# 	geom_ribbon(rib.off3, fill="blue",  alpha = I(2/10)) +
# 	scale_color_discrete(name="Strain") +
# 	scale_x_continuous(name="Time (s)") +
# 	scale_y_continuous(name="Activity", limits=c(0,0.1)) +
# 	# theme_set(theme_grey(base_size = 18)) +
# 	theme_bw() +
# 	## change input here  ==========------------------------------>
# 	labs(title = "Light-On stimulus at 6 dpf")+
# 	theme(legend.text=element_text(size=8),
# 		  legend.position=c(.8,0.8),
# 		  legend.background = element_rect(colour = "black"),
# 		  legend.title = element_text(size=8, face="bold"),
# 		  plot.title = element_text(size=12),
# 		  axis.title.x = element_text(size = rel(.8)),
# 		  axis.title.y = element_text(size = rel(.8)),
# 		  axis.text.x = element_text(size=8),
# 		  axis.text.y = element_text(size=8) )
#
# multiplot( gra.count, gra.prob, gra.on, cols=3)


##########################################################################
## model 2
## AB, 6 pdf, TR1, 1-30s
##########################################################################
dt.m2 = data.frame( rbind(dton[,-8],dtoff[,-8]), TR = c(dton[,8], dtoff[,8]), Light = c(rep("On",dim(dton)[1]), rep("Off", dim(dtoff)[1]) ) )
dt.m2$TR <- factor(dt.m2$TR)
dtab6_after = dt.m2[dt.m2$stage == 6 & dt.m2$genotype=="AB" & dt.m2$TR == 1 & dt.m2$time > 0, ]

# m2.ab <- glmer(burdur ~ Light + time + I( log(time) ) + (1|location), data = dtab6_after, family = binomial, control = glmerControl(optimizer = "bobyqa"), nAGQ = 10)

# m2.ab.log <- glmer(burdur ~ Light*I( log(time) ) + (1|location), data = dtab6_after, family = binomial)


dtab6_after$time <- scale(dtab6_after$time, scale=FALSE)/60
m2.12 <- glmer(burdur ~ Light*time + Light*I(time^2) + (1|location), data = dtab6_after, family = binomial)

summary(m2.12)
# m2.123 <- glmer(burdur ~ Light*I(log(time)) + Light*I( ((time-mean(time))/60)^2) + (1|location), data = dtab6_after, family = binomial)

# m2.new <- glmer(burdur ~ Light*I(log(time)) +I( ((time-mean(time))/60)^2) + (1|location), data = dtab6_after, family = binomial)

#################################
## PLOT
#################################
#############
## COUNTS
#############
mydton = dt.m2[dt.m2$stage == 6 & dt.m2$genotype=="AB" & dt.m2$TR == 1 & dt.m2$time > 0 & dt.m2$Light == "On", c(4,7,9)]
mydtoff = dt.m2[dt.m2$stage == 6 & dt.m2$genotype=="AB" & dt.m2$TR == 1 & dt.m2$time > 0 & dt.m2$Light == "Off", c(4,7,9)]

ndt = data.frame(Light_On = rep(0,30), On.se = rep(0,30), Light_Off = rep(0,30), Off.se = rep(0,30), time = c(1:30))

for(t in 1:30){
	ndt[t,1] = mean( mydton[ mydton$time == t , 1] )
	ndt[t,2] = sqrt( ndt[t,1]*(1-ndt[t,1])/length(mydton[ mydton$time == t , 1]) )

	ndt[t,3] = mean(mydtoff[ mydtoff$time == t , 1] )
	ndt[t,4] = sqrt( ndt[t,3]*(1-ndt[t,3])/length(mydtoff[ mydtoff$time == t , 1]) )
}

new.ngdt <- data.frame(
  onoff.min= c(ndt[,1]-ndt[,2], ndt[,3]-ndt[,4]),
  Activity=c(ndt[,1], ndt[,3]),
  onoff.max= c(ndt[,1]+ndt[,2], ndt[,3]+ndt[,4]),
  Light_Stimulus = rep(c("Light-On", "Light-Off"), each=30),
  Time=rep(1:30,2) )
rib.onoff <- aes(ymax = onoff.max, ymin = onoff.min, group = Light_Stimulus, fill = Light_Stimulus)
gra.count =
  ggplot(data = new.ngdt, aes(x=Time, y=Activity, colour = Light_Stimulus, linetype = Light_Stimulus)) +
  geom_point(aes(shape=Light_Stimulus, colour=Light_Stimulus)) +
  geom_line() +
  geom_ribbon(rib.onoff, colour=NA, alpha = I(3/10)) +
  scale_x_continuous(name="Time (s)") +
  scale_y_continuous(name="Proportion", limits=c(0,1) ) +
  theme_bw() +
  ## change input here  ==========------------------------------>
  labs(title = "Proportion of moving larvae at 6 dpf")+
  theme(legend.text=element_text(size=8),
     legend.position=c(.8,0.8),
     legend.background = element_rect(colour = "black"),
     legend.title = element_text(size=8, face="bold"),
     plot.title = element_text(size=10),
     axis.title.x = element_text(size = rel(.8)),
     axis.title.y = element_text(size = rel(.8)),
     axis.text.x = element_text(size=8),
     axis.text.y = element_text(size=8) )

# rib1 <- aes(ymax = Light_On + On.se, ymin = Light_On - On.se)
# rib2 <- aes(ymax = Light_Off + Off.se, ymin = Light_Off - Off.se)
#
# gra.count = ggplot(data = ndt, aes(time)) +
# 	geom_line(aes(y = Light_On, colour = "Light-On")) +
# 	geom_ribbon(rib1, fill="darkgreen", alpha = I(1.5/10)) +
# 	geom_line(aes(y = Light_Off, colour = "Light-Off")) +
# 	geom_ribbon(rib2, fill="red",  alpha = I(1.5/10)) +
# 	# theme_set(theme_grey(base_size = 15)) +
# 	theme_bw() +
# 	scale_color_discrete(name="Light Stimulus") +
# 	scale_x_continuous(name="Time (s)") +
# 	scale_y_continuous(name="Proportion", limits=c(0,1)) +
# 	## change input here  ==========------------------------------>
# 	labs(title = "Light stimulus at 6 dpf of strain AB")+
# 	theme(legend.text=element_text(size=8),
# 		  legend.position=c(.75,0.8),
# 		  legend.background = element_rect(colour = "black"),
# 		  legend.title = element_text(size=8, face="bold"),
# 		  plot.title = element_text(size=10),
# 		  axis.title.x = element_text(size = rel(.8)),
# 		  axis.title.y = element_text(size = rel(.8)),
# 		  axis.text.x = element_text(size=8),
# 		  axis.text.y = element_text(size=8)) +
# 	guides(col = guide_legend(nrow = 2))

#############
## PREDICTED ## PROBABILITY
#############
## prediction
pre = predict(m2.12, dtab6_after, type="response")
graph.dt = data.frame(pre, time=dtab6_after$time, Light=dtab6_after$Light)

## reorganize the data
graph.mean = tapply(graph.dt$pre, list(graph.dt$time, graph.dt$Light), FUN = mean)
graph.L = tapply(graph.dt$pre, list(graph.dt$time, graph.dt$Light), FUN = function(x){quantile(x, 0.25)})
graph.U = tapply(graph.dt$pre, list(graph.dt$time, graph.dt$Light), FUN = function(x){quantile(x, 0.75)})

## ggplot
ngdt <- data.frame( on.min = graph.L[,2], on = graph.mean[,2], on.max = graph.U[,2], off.min = graph.L[,1], off = graph.mean[,1], off.max = graph.U[,1], time = c(1:30))

new.ngdt <- data.frame(
 onoff.min= c(ngdt[,1], ngdt[,4]),
 Prob=c(ngdt[,2], ngdt[,5]),
 onoff.max= c(ngdt[,3], ngdt[,6]),
 Light_Stimulus = rep(c("Light-On", "Light-Off"), each=30),
 Time=rep(1:30,2) )
rib.onoff <- aes(ymax = onoff.max, ymin = onoff.min, group = Light_Stimulus, fill = Light_Stimulus)
gra.pred = ggplot(data = new.ngdt, aes(x=Time, y=Prob, colour = Light_Stimulus, linetype = Light_Stimulus)) +
 geom_point( aes(shape=Light_Stimulus, colour=Light_Stimulus) ) +
 geom_line() +
 geom_ribbon(rib.onoff, colour=NA, alpha = I(3/10)) +
 scale_x_continuous(name="Time (s)") +
 scale_y_continuous(name="Predicted Probability", limits=c(0,1) ) +
 theme_bw() +
 ## change input here  ==========------------------------------>
 labs(title = "Predicted probability of moving larvae at 6 dpf")+
 theme(legend.text=element_text(size=8),
    legend.position=c(.8,0.8),
    legend.background = element_rect(colour = "black"),
    legend.title = element_text(size=8, face="bold"),
    plot.title = element_text(size=10),
    axis.title.x = element_text(size = rel(.8)),
    axis.title.y = element_text(size = rel(.8)),
    axis.text.x = element_text(size=8),
    axis.text.y = element_text(size=8) )
# rib.on <- aes(ymax = on.max, ymin = on.min)
# rib.off <- aes(ymax = off.max, ymin = off.min)
#
# gra.pred <- ggplot(data = ngdt, aes(time)) +
#   geom_line(aes(y = on, colour = "Light-On")) +
#   geom_ribbon(rib.on, fill="darkgreen", alpha = I(1/10)) +
#   geom_line(aes(y = off, colour = "Light-Off")) +
#   geom_ribbon(rib.off, fill="red",  alpha = I(1/10)) +
#   scale_color_discrete(name="Light Stimulus") +
#   scale_x_continuous(name="Time (s)") +
#   scale_y_continuous(name="Predicted Probability", limits=c(0,1)) +
#   # labs(title = paste("Strain ", name.str[[i]], "at 6 dpf", sep="") )+
#   labs(title = "Light stimulus at 6 dpf of strain AB")+
#   theme_bw() +
#   theme(legend.text=element_text(size=8),
# 		  legend.position=c(.75,0.8),
# 		  legend.background = element_rect(colour = "black"),
# 		  legend.title = element_text(size=8, face="bold"),
# 		  plot.title = element_text(size=10),
# 		  axis.title.x = element_text(size = rel(.8)),
# 		  axis.title.y = element_text(size = rel(.8)),
# 		  axis.text.x = element_text(size=8),
# 		  axis.text.y = element_text(size=8)) +
# 	guides(col = guide_legend(nrow = 2))


#############
## BURDUR
#############
## On
dt.off1 = lt.on[ lt.on$genotype == "AB" & lt.on$stage == 6 & lt.on$light.on == 1, c(7,10)]
ndt = data.frame(Light_Off_to_On1 = rep(0,60), On1.se = rep(0,60), Light_Off_to_On2 = rep(0,60), On2.se = rep(0,60), Light_Off_to_On3 = rep(0,60), On3.se = rep(0, 60), time = c(-29:30))

for(t in -29:30){
	ndt[t+30,1] = mean(dt.off1[ dt.off1$time == t , 2])
	ndt[t+30,2] = sqrt( var(dt.off1[ dt.off1$time == t, 2])/length( dt.off1[ dt.off1$time == t, 2] ) )
}

ndt1 <- ndt[31:60, c(1,2,7)]
names(ndt1) = c("Light_Off_to_On1", "On1.se", "Time")

## Off
dt.off1 = lt.off[ lt.off$genotype == "AB" & lt.off$stage == 6 & lt.off$light.off == 1, c(7,10)]
ndt = data.frame(Light_On_to_Off1 = rep(0,60), Off1.se = rep(0,60), Light_On_to_Off2 = rep(0,60), Off2.se = rep(0,60), Light_On_to_Off3 = rep(0,60), Off3.se = rep(0, 60), time = c(-29:30))

for(t in -29:30){
	ndt[t+30,1] = mean(dt.off1[ dt.off1$time == t , 2])
	ndt[t+30,2] = sqrt( var(dt.off1[ dt.off1$time == t, 2])/length( dt.off1[ dt.off1$time == t, 2] ) )
}
ndt2 <- ndt[31:60, c(1,2,7)]

##
ndt = cbind(ndt1[,1:2], ndt2)

##
new.ngdt <- data.frame(
  onoff.min= c(ndt[,1]-ndt[,2], ndt[,3]-ndt[,4]),
  Activity=c(ndt[,1], ndt[,3]),
  onoff.max= c(ndt[,1]+ndt[,2], ndt[,3]+ndt[,4]),
  Light_Stimulus = rep(c("Light-On", "Light-Off"), each=30),
  Time=rep(1:30,2) )
rib.onoff <- aes(ymax = onoff.max, ymin = onoff.min, group = Light_Stimulus, fill = Light_Stimulus)
gra.BD =
  ggplot(data = new.ngdt, aes(x=Time, y=Activity, colour = Light_Stimulus, linetype = Light_Stimulus)) +
  geom_point(aes(shape=Light_Stimulus, colour=Light_Stimulus)) +
  geom_line() +
  geom_ribbon(rib.onoff, colour=NA, alpha = I(3/10)) +
  scale_x_continuous(name="Time (s)") +
  scale_y_continuous(name="Activity", limits=c(0,0.2) ) +
  theme_bw() +
  ## change input here  ==========------------------------------>
  labs(title = "Mean burst duration of larvae at 6 dpf")+
  theme(legend.text=element_text(size=8),
     legend.position=c(.8,0.8),
     legend.background = element_rect(colour = "black"),
     legend.title = element_text(size=8, face="bold"),
     plot.title = element_text(size=10),
     axis.title.x = element_text(size = rel(.8)),
     axis.title.y = element_text(size = rel(.8)),
     axis.text.x = element_text(size=8),
     axis.text.y = element_text(size=8) )

## multiple
multiplot(gra.count, gra.pred, gra.BD, cols=3)


# rib1 <- aes(ymax = Light_Off_to_On1 + On1.se, ymin = Light_Off_to_On1 - On1.se)
# rib2 <- aes(ymax = Light_On_to_Off1 + Off1.se, ymin = Light_On_to_Off1 - Off1.se)
#
# gra.BD = ggplot(data = ndt, aes(time)) +
# 	geom_line(aes(y = Light_Off_to_On1, colour = "Light-On")) +
# 	geom_ribbon(rib1, fill="darkgreen", alpha = I(1.5/10)) +
# 	geom_line(aes(y = Light_On_to_Off1, colour = "Light-Off")) +
# 	geom_ribbon(rib2, fill="red",  alpha = I(1.5/10)) +
# 	# theme_set(theme_grey(base_size = 15)) +
# 	theme_bw() +
# 	scale_color_discrete(name="Light Stimulus") +
# 	scale_x_continuous(name="Time (s)") +
# 	scale_y_continuous(name="Activity", limits=c(0,0.17)) +
# 	## change input here  ==========------------------------------>
# 	labs(title = "Light stimulus at 6 dpf of strain AB")+
# 	theme(legend.text=element_text(size=8),
# 		  legend.position=c(.75,0.8),
# 		  legend.background = element_rect(colour = "black"),
# 		  legend.title = element_text(size=8, face="bold"),
# 		  plot.title = element_text(size=10),
# 		  axis.title.x = element_text(size = rel(.8)),
# 		  axis.title.y = element_text(size = rel(.8)),
# 		  axis.text.x = element_text(size=8),
# 		  axis.text.y = element_text(size=8)) +
# 	guides(col = guide_legend(nrow = 2))
#
#
#
# ## multiple
# multiplot(gra.count, gra.pred, gra.BD, cols=3)

############################################################################
############################################################################
## model 3
## AB, light on 1, 1-30s
############################################################################
############################################################################
dton.ab_after = dton[dton$genotype == "AB" & dton$light.on == 1 & dton$time > 0, ]
dton.ab_after$time = scale(dton.ab_after$time, scale=FALSE)/60


# dton.ab_after = dton[dton$genotype == "AB" & dton$light.on == 1 & dton$time > 0, ]
# dton.ab_after$time = (dton.ab_after$time-1)/60
# m3.test <- glmer(burdur ~ stage*I(time) + stage*I(time^2) + (1|location), data = dton.ab_after, family = binomial)
# summary(m3.test)
## after light change
# m3.ab <- glmer(burdur ~ stage*time + stage*I(log(time)) + (1|location), data = dton.ab_after, family = binomial)
# summary(m3.ab)

# m3.ab.log <- glmer(burdur ~ stage*I(log(time)) + (1|location), data = dton.ab_after, family = binomial)
# summary(m3.ab.log)

# m3.ab.t <- glmer(burdur ~ stage*time + (1|location), data = dton.ab_after, family = binomial)
# summary(m3.ab.t)

m3.ab.12 <- glmer(burdur ~ stage*I(time) + stage*I(time^2) + (1|location), data = dton.ab_after, family = binomial)
summary(m3.ab.12)

coef = summary(m3.ab.12)$coef[,1]
v.3 = c(1, rep(0,6),    (1-mean(1:30))/60,  ((1-mean(1:30))/60)^2,  rep(0,6),  rep(0,6) )
v.6 = c(1, 0,0,1,0,0,0,
	    (1-mean(1:30))/60,  ((1-mean(1:30))/60)^2,
		0,0,(1-mean(1:30))/60,0,0,0,
		0,0,((1-mean(1:30))/60)^2,0,0,0 )
v.9 = c(1, 0,0,0,0,0,1,
	    (1-mean(1:30))/60,  ((1-mean(1:30))/60)^2,
		0,0,0,0,0,(1-mean(1:30))/60,
		0,0,0,0,0,((1-mean(1:30))/60)^2 )
v.3%*%coef
v.6%*%coef
v.9%*%coef

v.6%*%coef - v.3%*%coef

v.9%*%coef - v.3%*%coef

v.9%*%coef - v.6%*%coef

# m3.ab.12.scale <- glmer(burdur ~ stage*time + stage*I(time^2) + (1|location), data = test, family = binomial)
# summary(m3.ab.12.scale)

# m3.ab.2 <- glmer(burdur ~ stage*I( (time/60)^2 ) + (1|location), data = dton.ab_after, family = binomial)
# summary(m3.ab.2)

# m3.ab.tlogt <- glmer(burdur ~ stage*I( time*log(time)/60 ) + (1|location), data = dton.ab_after, family = binomial)
# summary(m3.ab.tlogt)

# m3.new <- glmer(burdur ~ stage*I( log(time) ) + stage*I( ((time-mean(time))/60)^2 ) + (1|location), data = dton.ab_after, family = binomial)
# summary(m3.new)

contrasts(dton.ab_after$stage) <- contr.treatment(7, base=4)
colnames(contrasts(dton.ab_after$stage)) = c("3", "4", "5", "7", "8", "9")
m3.12.2 <- glmer(burdur ~ stage*time + stage*I(time^2) + (1|location), data = dton.ab_after, family = binomial)
summary(m3.12.2)


(a <- summary(m3.ab.12)$coef[c(1,8,9),c(1,2,4)])
(b <- summary(m3.ab.12)$coef[c(4,7,12,15,18,21),c(1,2,4)])
(c <- summary(m3.12.2)$coef[c(7,15,21),c(1,2,4)])
round( p.adjust(c( b[,3], c[,3]), method = "BH"), 5)
round(a,4)
round(b,4)
round(c,4)

# ##################################################################
# ## Testing
# ##################################################################
# ## main
# b1 = summary(m3.ab)$coef[4,][1]
# b2 = summary(m3.ab)$coef[7,][1]

# n1 = sum(dton.ab_after$stage == 6)
# n2 = sum(dton.ab_after$stage == 9)

# s1 = summary(m3.ab)$coef[4,][2]*sqrt(n1)
# s2 = summary(m3.ab)$coef[7,][2]*sqrt(n2)

# (b1-b2)
# (se = (sqrt(((n1-1)*s1^2+(n2-1)*s2^2)/(n1+n2-2))*sqrt(1/n1 + 1/n2)))
# tstat = (b1-b2)/se
# (p13 = 2*pt(-abs(tstat),df=n1+n2-2))

# ## Interaction
# b1 = summary(m3.ab)$coef[12,][1]
# b2 = summary(m3.ab)$coef[15,][1]

# n1 = dim(dton.ab_after[ dton.ab_after$stage == 6, ])[1]
# n2 = dim(dton.ab_after[ dton.ab_after$stage == 9, ])[1]

# s1 = summary(m3.ab)$coef[12,][2]*sqrt(n1)
# s2 = summary(m3.ab)$coef[15,][2]*sqrt(n2)

# (b1-b2)
# (se = (sqrt(((n1-1)*s1^2+(n2-1)*s2^2)/(n1+n2-2))*sqrt(1/n1 + 1/n2)))
# tstat = (b1-b2)/se
# (p23 = 2*pt(-abs(tstat),df=n1+n2-2))

# ## Interaction 3
# b1 = summary(m3.ab)$coef[18,][1]
# b2 = summary(m3.ab)$coef[21,][1]

# n1 = dim(dton.ab_after[ dton.ab_after$stage == 6, ])[1]
# n2 = dim(dton.ab_after[ dton.ab_after$stage == 9, ])[1]

# s1 = summary(m3.ab)$coef[18,][2]*sqrt(n1)
# s2 = summary(m3.ab)$coef[21,][2]*sqrt(n2)

# (b1-b2)
# (se = (sqrt(((n1-1)*s1^2+(n2-1)*s2^2)/(n1+n2-2))*sqrt(1/n1 + 1/n2)))
# tstat = (b1-b2)/se
# (p33 = 2*pt(-abs(tstat),df=n1+n2-2))


# ## correction
# p.adjust(c( summary(m3.ab)$coef[4,][4],
# 			summary(m3.ab)$coef[7,][4],
# 			p13,
# 			summary(m3.ab)$coef[12,][4],
# 			summary(m3.ab)$coef[15,][4],
# 			p23,
# 			summary(m3.ab)$coef[18,][4],
# 			summary(m3.ab)$coef[21,][4],
# 			p33), method = "BH")

##################################################################
## PLOT
##################################################################

###############################
## prediction
###############################
dton.ab_after = dton[dton$genotype == "AB" & dton$light.on == 1 & dton$time > 0, ]
dton.ab_after$time = scale(dton.ab_after$time, scale=FALSE)/60

pre = predict(m3.ab.12, dton.ab_after, type="response")
graph.dt = data.frame(pre, time=dton.ab_after$time, stage=dton.ab_after$stage)

## reorganize the data
graph.mean = tapply(graph.dt$pre, list(graph.dt$time, graph.dt$stage), FUN = mean)
graph.L = tapply(graph.dt$pre, list(graph.dt$time, graph.dt$stage), FUN = function(x){quantile(x, 0.25)})
graph.U = tapply(graph.dt$pre, list(graph.dt$time, graph.dt$stage), FUN = function(x){quantile(x, 0.75)})

## ggplot
ngdt <- data.frame(
  s3.min = graph.L[,1], s3 = graph.mean[,1], s3.max = graph.U[,1],
  s6.min = graph.L[,4], s6 = graph.mean[,4], s6.max = graph.U[,4],
  s9.min = graph.L[,7], s9 = graph.mean[,7], s9.max = graph.U[,7],
  time = c(1:30))


new.ngdt <- data.frame(
 Stage.min= c(ngdt[,1], ngdt[,4], ngdt[,7]),
 Prob=c(ngdt[,2], ngdt[,5], ngdt[,8]),
 Stage.max= c(ngdt[,3], ngdt[,6], ngdt[,9]),
 Stage = rep(c("3 dpf", "6 dpf", "9 dpf"), each=30),
 Time=rep(1:30,3) )
rib.stage <- aes(ymax = Stage.max, ymin = Stage.min, group = Stage, fill = Stage)
gra.prob = ggplot(data = new.ngdt, aes(x=Time, y=Prob, colour=Stage,linetype=Stage)) +
 geom_point(aes(shape=Stage, colour=Stage)) +
 geom_line() +
 geom_ribbon(rib.stage, colour=NA, alpha = I(3/10)) +
 scale_x_continuous(name="Time (s)") +
 scale_y_continuous(name="Predicted Probability", limits=c(0,0.5) ) +
 theme_bw() +
 ## change input here  ==========------------------------------>
 labs(title = "Predicted probability of moving larvae of strain AB")+
 theme(legend.text=element_text(size=8),
     legend.position=c(.8,0.8),
     legend.background = element_rect(colour = "black"),
     legend.title = element_text(size=8, face="bold"),
     plot.title = element_text(size=8),
     axis.title.x = element_text(size = rel(.8)),
     axis.title.y = element_text(size = rel(.8)),
     axis.text.x = element_text(size=8),
     axis.text.y = element_text(size=8) )

# rib.3 <- aes(ymax = s3.max, ymin = s3.min)
# rib.6 <- aes(ymax = s6.max, ymin = s6.min)
# rib.9 <- aes(ymax = s9.max, ymin = s9.min)
# gra.pred <- ggplot(data = ngdt, aes(time)) +
#   geom_line(aes(y = s3, colour = "3 dpf")) +
#   geom_ribbon(rib.3, fill="red", alpha = I(1/10)) +
#   geom_line(aes(y = s6, colour = "6 dpf")) +
#   geom_ribbon(rib.6, fill="green",  alpha = I(1/10)) +
#   geom_line(aes(y = s9, colour = "9 dpf")) +
#   geom_ribbon(rib.9, fill="blue",  alpha = I(1/10))  +
#   scale_color_discrete(name="Stage") +
#   scale_x_continuous(name="Time (s)") +
#   scale_y_continuous(name="Predicted Probability", limits=c(0,0.5)) +
#   # labs(title = paste("Strain ", name.str[[i]]) )+
#   # theme(legend.position=c(.8,0.8))
#   theme_bw() +
#   labs(title = "Light-On stimulus of strain AB")+
#   theme(legend.text=element_text(size=8),
# 		  legend.position=c(.75,0.8),
# 		  legend.background = element_rect(colour = "black"),
# 		  legend.title = element_text(size=8, face="bold"),
# 		  plot.title = element_text(size=12),
# 		  axis.title.x = element_text(size = rel(.8)),
# 		  axis.title.y = element_text(size = rel(.8)),
# 		  axis.text.x = element_text(size=8),
# 		  axis.text.y = element_text(size=8)) +
#   guides(col = guide_legend(nrow = 3))


###############################
## COUNT
## LightOn 1, AB,
###############################
## stages
dt1 = lt.on[ lt.on$genotype == "AB" & lt.on$light.change=="AC" & lt.on$stage == 3 & lt.on$light.on == 1, c(4, 7, 10)]
dt2 = lt.on[ lt.on$genotype == "AB" & lt.on$light.change=="AC" & lt.on$stage == 6 & lt.on$light.on == 1, c(4, 7, 10)]
dt3 = lt.on[ lt.on$genotype == "AB" & lt.on$light.change=="AC" & lt.on$stage == 9 & lt.on$light.on == 1, c(4, 7, 10)]

ndt = data.frame(stage_3dpf = rep(0,30), SE1 = rep(0,30), stage_6dpf = rep(0,30), SE2 = rep(0,30), stage_9dpf = rep(0,30), SE3 = rep(0, 30), time = c(1:30))
for(t in 1:30){
	ndt[t,1] = mean( dt1[ dt1$time == t , 1] )
	ndt[t,2] = sqrt( ndt[t,1]*(1-ndt[t,1])/  length( dt1[ dt1$time == t , 1] ) )

	ndt[t,3] = mean(dt2[ dt2$time == t , 1])
	ndt[t,4] = sqrt( ndt[t,3] *(1-ndt[t,3] )/ length(dt2[ dt2$time == t , 1]) )

	ndt[t,5] = mean(dt3[ dt3$time == t , 1])
	ndt[t,6] = sqrt( ndt[t,5]*(1-ndt[t,5])/length(dt3[ dt3$time == t , 1]) )
}

new.ngdt <- data.frame(
  Stage.min= c(ndt[,1]-ndt[,2], ndt[,3]-ndt[,4], ndt[,5]-ndt[,6]),
  Count=c(ndt[,1], ndt[,3], ndt[,5]),
  Stage.max= c(ndt[,1]+ndt[,2], ndt[,3]+ndt[,4], ndt[,5]+ndt[,6]),
  Stage = rep(c("3 dpf", "6 dpf", "9 dpf"), each=30),
  Time=rep(1:30,3) )
rib.stage <- aes(ymax = Stage.max, ymin = Stage.min, group = Stage, fill = Stage)
gra.count = ggplot(data = new.ngdt, aes(x=Time, y=Count, colour=Stage,linetype=Stage)) +
  geom_point(aes(shape=Stage, colour=Stage)) +
  geom_line() +
  geom_ribbon(rib.stage, colour=NA, alpha = I(3/10)) +
  scale_x_continuous(name="Time (s)") +
  scale_y_continuous(name="Proportion", limits=c(0,0.5) ) +
  theme_bw() +
  ## change input here  ==========------------------------------>
  labs(title = "Proportion of moving larvae of strain AB")+
  theme(legend.text=element_text(size=8),
      legend.position=c(.8,0.8),
      legend.background = element_rect(colour = "black"),
      legend.title = element_text(size=8, face="bold"),
      plot.title = element_text(size=10),
      axis.title.x = element_text(size = rel(.8)),
      axis.title.y = element_text(size = rel(.8)),
      axis.text.x = element_text(size=8),
      axis.text.y = element_text(size=8) )

# rib.off1 <- aes(ymax = stage_3dpf + SE1, ymin = stage_3dpf - SE1)
# rib.off2 <- aes(ymax = stage_6dpf + SE2, ymin = stage_6dpf - SE2)
# rib.off3 <- aes(ymax = stage_9dpf + SE3, ymin = stage_9dpf - SE3)
# gra.count = ggplot(data = ndt, aes(time)) +
# 	geom_line(aes(y = stage_3dpf, colour = "3 dpf")) +
# 	geom_ribbon(rib.off1, fill="red", alpha = I(2/10)) +
# 	geom_line(aes(y = stage_6dpf, colour = "6 dpf")) +
# 	geom_ribbon(rib.off2, fill="green",  alpha = I(2/10)) +
# 	geom_line(aes(y = stage_9dpf, colour = "9 dpf")) +
# 	geom_ribbon(rib.off3, fill="blue",  alpha = I(2/10)) +
# 	scale_color_discrete(name="Stage") +
# 	scale_x_continuous(name="Time (s)") +
# 	scale_y_continuous(name="Proportion", limits=c(0,0.5)) +
# 	# theme_set(theme_grey(base_size = 18)) +
# 	theme_bw() +
# 	## change input here  ==========------------------------------>
# 	labs(title = "Light-On stimulus of strain AB")+
# 	theme(legend.text=element_text(size=8),
# 		  legend.position=c(.8,0.8),
# 		  legend.background = element_rect(colour = "black"),
# 		  legend.title = element_text(size=8, face="bold"),
# 		  plot.title = element_text(size=12),
# 		  axis.title.x = element_text(size = rel(.8)),
# 		  axis.title.y = element_text(size = rel(.8)),
# 		  axis.text.x = element_text(size=8),
# 		  axis.text.y = element_text(size=8) )


###############################
## BURDUR
###############################
dt1 = lt.on[ lt.on$genotype == "AB" & lt.on$stage == 3 & lt.on$light.on == 1, c(7,10)]
dt2 = lt.on[ lt.on$genotype == "AB" & lt.on$stage == 6 & lt.on$light.on == 1, c(7,10)]
dt3 = lt.on[ lt.on$genotype == "AB" & lt.on$stage == 9 & lt.on$light.on == 1, c(7,10)]

ndt = data.frame(stage_3dpf = rep(0,60), SE1 = rep(0,60), stage_6dpf = rep(0,60), SE2 = rep(0,60), stage_9dpf = rep(0,60), SE3 = rep(0, 60), time = c(-29:30))
for(t in -29:30){
	ndt[t+30,1] = mean(dt1[ dt1$time == t , 2])
	ndt[t+30,2] = sqrt( var(dt1[ dt1$time == t, 2])/length( dt1[ dt1$time == t, 2] ) )

	ndt[t+30,3] = mean(dt2[ dt2$time == t , 2])
	ndt[t+30,4] = sqrt( var(dt2[ dt2$time == t, 2])/length( dt2[ dt2$time == t, 2] ) )

	ndt[t+30,5] = mean(dt3[ dt3$time == t , 2])
	ndt[t+30,6] = sqrt( var(dt3[ dt3$time == t, 2])/length( dt3[ dt3$time == t, 2] ) )
}
ndt <- ndt[31:60,]


new.ngdt <- data.frame(
  Stage.min= c(ndt[,1]-ndt[,2], ndt[,3]-ndt[,4], ndt[,5]-ndt[,6]),
  On=c(ndt[,1], ndt[,3], ndt[,5]),
  Stage.max= c(ndt[,1]+ndt[,2], ndt[,3]+ndt[,4], ndt[,5]+ndt[,6]),
  Stage = rep(c("3 dpf", "6 dpf", "9 dpf"), each=30),
  Time=rep(1:30,3) )
rib.stage <- aes(ymax = Stage.max, ymin = Stage.min, group = Stage, fill = Stage)
gra.on = ggplot(data = new.ngdt, aes(x=Time, y=On, colour=Stage,linetype=Stage)) +
  geom_point(aes(shape=Stage, colour=Stage)) +
  geom_line() +
  geom_ribbon(rib.stage, colour=NA, alpha = I(3/10)) +
  scale_x_continuous(name="Time (s)") +
  scale_y_continuous(name="Activity", limits=c(0,0.08) ) +
  theme_bw() +
  ## change input here  ==========------------------------------>
  labs(title = "Mean burst duration of larvae of strain AB")+
  theme(legend.text=element_text(size=8),
      legend.position=c(.8,0.8),
      legend.background = element_rect(colour = "black"),
      legend.title = element_text(size=8, face="bold"),
      plot.title = element_text(size=10),
      axis.title.x = element_text(size = rel(.8)),
      axis.title.y = element_text(size = rel(.8)),
      axis.text.x = element_text(size=8),
      axis.text.y = element_text(size=8) )

multiplot( gra.count, gra.prob, gra.on, cols=3)

# rib.off1 <- aes(ymax = stage_3dpf + SE1, ymin = stage_3dpf - SE1)
# rib.off2 <- aes(ymax = stage_6dpf + SE2, ymin = stage_6dpf - SE2)
# rib.off3 <- aes(ymax = stage_9dpf + SE3, ymin = stage_9dpf - SE3)
# gra.burdur = ggplot(data = ndt, aes(time)) +
# 	geom_line(aes(y = stage_3dpf, colour = "3 dpf")) +
# 	geom_ribbon(rib.off1, fill="red", alpha = I(2/10)) +
# 	geom_line(aes(y = stage_6dpf, colour = "6 dpf")) +
# 	geom_ribbon(rib.off2, fill="green",  alpha = I(2/10)) +
# 	geom_line(aes(y = stage_9dpf, colour = "9 dpf")) +
# 	geom_ribbon(rib.off3, fill="blue",  alpha = I(2/10)) +
# 	scale_color_discrete(name="Stage") +
# 	scale_x_continuous(name="Time (s)") +
# 	scale_y_continuous(name="Activity", limits=c(0,0.075)) +
# 	# theme_set(theme_grey(base_size = 18)) +
# 	theme_bw() +
# 	## change input here  ==========------------------------------>
# 	labs(title = "Light-On stimulus of strain AB")+
# 	theme(legend.text=element_text(size=8),
# 		  legend.position=c(.8,0.8),
# 		  legend.background = element_rect(colour = "black"),
# 		  legend.title = element_text(size=8, face="bold"),
# 		  plot.title = element_text(size=12),
# 		  axis.title.x = element_text(size = rel(.8)),
# 		  axis.title.y = element_text(size = rel(.8)),
# 		  axis.text.x = element_text(size=8),
# 		  axis.text.y = element_text(size=8) )
#
# ## multiple
# multiplot(gra.count, gra.pred, gra.burdur, cols=3)


###################################################################################
###################################################################################
###################################################################################
###############################
## prediction
###############################
pre = predict(m3.ab, dton.ab_after, type="response")
graph.dt = data.frame(pre, time=dton.ab_after$time, stage=dton.ab_after$stage)

## reorganize the data
graph.mean = tapply(graph.dt$pre, list(graph.dt$time, graph.dt$stage), FUN = mean)
graph.L = tapply(graph.dt$pre, list(graph.dt$time, graph.dt$stage), FUN = function(x){quantile(x, 0.25)})
graph.U = tapply(graph.dt$pre, list(graph.dt$time, graph.dt$stage), FUN = function(x){quantile(x, 0.75)})

## ggplot
ngdt <- data.frame(s3.min = graph.L[,1], s3 = graph.mean[,1], s3.max = graph.U[,1],
				   s4.min = graph.L[,2], s4 = graph.mean[,2], s4.max = graph.U[,2],
				   s5.min = graph.L[,3], s5 = graph.mean[,3], s5.max = graph.U[,3],
                   s6.min = graph.L[,4], s6 = graph.mean[,4], s6.max = graph.U[,4],
                   s7.min = graph.L[,5], s7 = graph.mean[,5], s7.max = graph.U[,5],
                   s8.min = graph.L[,6], s8 = graph.mean[,6], s8.max = graph.U[,6],
                   s9.min = graph.L[,7], s9 = graph.mean[,7], s9.max = graph.U[,7], time = c(1:30))
rib.3 <- aes(ymax = s3.max, ymin = s3.min)
rib.4 <- aes(ymax = s4.max, ymin = s4.min)
rib.5 <- aes(ymax = s5.max, ymin = s5.min)
rib.6 <- aes(ymax = s6.max, ymin = s6.min)
rib.7 <- aes(ymax = s7.max, ymin = s7.min)
rib.8 <- aes(ymax = s8.max, ymin = s8.min)
rib.9 <- aes(ymax = s9.max, ymin = s9.min)
gra.pred <- ggplot(data = ngdt, aes(time)) +
  geom_line(aes(y = s3, colour = "3 dpf")) +
  geom_ribbon(rib.3,  alpha = I(1/10)) +
  #
  geom_line(aes(y = s4, colour = "4 dpf")) +
  geom_ribbon(rib.4, alpha = I(1/10)) +
  #
  geom_line(aes(y = s5, colour = "5 dpf")) +
  geom_ribbon(rib.5, alpha = I(1/10)) +
  #
  geom_line(aes(y = s6, colour = "6 dpf")) +
  geom_ribbon(rib.6,  alpha = I(1/10)) +
  #
  geom_line(aes(y = s7, colour = "7 dpf")) +
  geom_ribbon(rib.7,  alpha = I(1/10)) +
  #
  geom_line(aes(y = s8, colour = "8 dpf")) +
  geom_ribbon(rib.8,  alpha = I(1/10)) +
  #
  geom_line(aes(y = s9, colour = "9 dpf")) +
  geom_ribbon(rib.9,  alpha = I(1/10))  +
  scale_color_discrete(name="Stage") +
  scale_x_continuous(name="Time") +
  scale_y_continuous(name="Predicted Probability", limits=c(0,0.5)) +
  # labs(title = paste("Strain ", name.str[[i]]) )+
  # theme(legend.position=c(.8,0.8))
  theme_bw() +
  labs(title = "Light-On stimulus of strain AB")+
  theme(legend.text=element_text(size=8),
		  legend.position=c(.75,0.8),
		  legend.background = element_rect(colour = "black"),
		  legend.title = element_text(size=8, face="bold"),
		  plot.title = element_text(size=12),
		  axis.title.x = element_text(size = rel(.8)),
		  axis.title.y = element_text(size = rel(.8)),
		  axis.text.x = element_text(size=8),
		  axis.text.y = element_text(size=8)) +
  guides(col = guide_legend(nrow = 3))


###############################
## COUNT
## LightOn 1, AB,
###############################
## stages
dt1 = lt.on[ lt.on$genotype == "AB" & lt.on$light.change=="AC" & lt.on$stage == 3 & lt.on$light.on == 1, c(4, 7, 10)]
dt2 = lt.on[ lt.on$genotype == "AB" & lt.on$light.change=="AC" & lt.on$stage == 6 & lt.on$light.on == 1, c(4, 7, 10)]
dt3 = lt.on[ lt.on$genotype == "AB" & lt.on$light.change=="AC" & lt.on$stage == 8 & lt.on$light.on == 1, c(4, 7, 10)]

ndt = data.frame(stage_3dpf = rep(0,30), SE1 = rep(0,30), stage_6dpf = rep(0,30), SE2 = rep(0,30), stage_9dpf = rep(0,30), SE3 = rep(0, 30), time = c(1:30))
for(t in 1:30){
	ndt[t,1] = mean( dt1[ dt1$time == t , 1] )
	ndt[t,2] = sqrt( ndt[t,1]*(1-ndt[t,1])/  length( dt1[ dt1$time == t , 1] ) )

	ndt[t,3] = mean(dt2[ dt2$time == t , 1])
	ndt[t,4] = sqrt( ndt[t,3] *(1-ndt[t,3] )/ length(dt2[ dt2$time == t , 1]) )

	ndt[t,5] = mean(dt3[ dt3$time == t , 1])
	ndt[t,6] = sqrt( ndt[t,5]*(1-ndt[t,5])/length(dt3[ dt3$time == t , 1]) )
}

rib.off1 <- aes(ymax = stage_3dpf + SE1, ymin = stage_3dpf - SE1)
rib.off2 <- aes(ymax = stage_6dpf + SE2, ymin = stage_6dpf - SE2)
rib.off3 <- aes(ymax = stage_9dpf + SE3, ymin = stage_9dpf - SE3)
gra.count = ggplot(data = ndt, aes(time)) +
	geom_line(aes(y = stage_3dpf, colour = "3 dpf")) +
	geom_ribbon(rib.off1, fill="red", alpha = I(2/10)) +
	geom_line(aes(y = stage_6dpf, colour = "6 dpf")) +
	geom_ribbon(rib.off2, fill="#006600",  alpha = I(2/10)) +
	geom_line(aes(y = stage_9dpf, colour = "9 dpf")) +
	geom_ribbon(rib.off3, fill="blue",  alpha = I(2/10)) +
	scale_color_discrete(name="Stage") +
	scale_x_continuous(name="Time (s)") +
	scale_y_continuous(name="Proportion", limits=c(0,0.5)) +
	# theme_set(theme_grey(base_size = 18)) +
	theme_bw() +
	## change input here  ==========------------------------------>
	labs(title = "Light-On stimulus of strain AB")+
	theme(legend.text=element_text(size=8),
		  legend.position=c(.8,0.8),
		  legend.background = element_rect(colour = "black"),
		  legend.title = element_text(size=8, face="bold"),
		  plot.title = element_text(size=12),
		  axis.title.x = element_text(size = rel(.8)),
		  axis.title.y = element_text(size = rel(.8)),
		  axis.text.x = element_text(size=8),
		  axis.text.y = element_text(size=8) )


###############################
## BURDUR
###############################
dt1 = lt.on[ lt.on$genotype == "AB" & lt.on$stage == 3 & lt.on$light.on == 1, c(7,10)]
dt2 = lt.on[ lt.on$genotype == "AB" & lt.on$stage == 4 & lt.on$light.on == 1, c(7,10)]
dt3 = lt.on[ lt.on$genotype == "AB" & lt.on$stage == 5 & lt.on$light.on == 1, c(7,10)]
dt4 = lt.on[ lt.on$genotype == "AB" & lt.on$stage == 6 & lt.on$light.on == 1, c(7,10)]
dt5 = lt.on[ lt.on$genotype == "AB" & lt.on$stage == 7 & lt.on$light.on == 1, c(7,10)]
dt6 = lt.on[ lt.on$genotype == "AB" & lt.on$stage == 8 & lt.on$light.on == 1, c(7,10)]
dt7 = lt.on[ lt.on$genotype == "AB" & lt.on$stage == 9 & lt.on$light.on == 1, c(7,10)]

ndt = data.frame(stage_3dpf = rep(0,60), SE1 = rep(0,60),
				 stage_4dpf = rep(0,60), SE2 = rep(0,60),
				 stage_5dpf = rep(0,60), SE3 = rep(0,60),
				 stage_6dpf = rep(0,60), SE4 = rep(0,60),
				 stage_7dpf = rep(0,60), SE5 = rep(0,60),
				 stage_8dpf = rep(0,60), SE6 = rep(0,60),
				 stage_9dpf = rep(0,60), SE7 = rep(0,60), time = c(-29:30))
for(t in -29:30){
	ndt[t+30,1] = mean(dt1[ dt1$time == t , 2])
	ndt[t+30,2] = sqrt( var(dt1[ dt1$time == t, 2])/length( dt1[ dt1$time == t, 2] ) )

	ndt[t+30,3] = mean(dt2[ dt2$time == t , 2])
	ndt[t+30,4] = sqrt( var(dt2[ dt2$time == t, 2])/length( dt2[ dt2$time == t, 2] ) )

	ndt[t+30,5] = mean(dt3[ dt3$time == t , 2])
	ndt[t+30,6] = sqrt( var(dt3[ dt3$time == t, 2])/length( dt3[ dt3$time == t, 2] ) )

	ndt[t+30,7] = mean(dt4[ dt4$time == t , 2])
	ndt[t+30,8] = sqrt( var(dt4[ dt4$time == t, 2])/length( dt4[ dt4$time == t, 2] ) )

	ndt[t+30,9] = mean(dt5[ dt5$time == t , 2])
	ndt[t+30,10] = sqrt( var(dt5[ dt5$time == t, 2])/length( dt5[ dt5$time == t, 2] ) )

	ndt[t+30,11] = mean(dt6[ dt6$time == t , 2])
	ndt[t+30,12] = sqrt( var(dt6[ dt6$time == t, 2])/length( dt6[ dt6$time == t, 2] ) )

	ndt[t+30,13] = mean(dt7[ dt7$time == t , 2])
	ndt[t+30,14] = sqrt( var(dt7[ dt7$time == t, 2])/length( dt7[ dt7$time == t, 2] ) )
}
ndt <- ndt[31:60,]

rib.off1 <- aes(ymax = stage_3dpf + SE1, ymin = stage_3dpf - SE1)
rib.off2 <- aes(ymax = stage_4dpf + SE2, ymin = stage_4dpf - SE2)
rib.off3 <- aes(ymax = stage_5dpf + SE3, ymin = stage_5dpf - SE3)
rib.off4 <- aes(ymax = stage_6dpf + SE4, ymin = stage_6dpf - SE4)
rib.off5 <- aes(ymax = stage_7dpf + SE5, ymin = stage_7dpf - SE5)
rib.off6 <- aes(ymax = stage_8dpf + SE6, ymin = stage_8dpf - SE6)
rib.off7 <- aes(ymax = stage_9dpf + SE7, ymin = stage_9dpf - SE7)

gra.burdur = ggplot(data = ndt, aes(time)) +
	# geom_line(aes(y = stage_3dpf, colour = "3 dpf")) +
	# geom_ribbon(rib.off1, alpha = I(2/10)) +

	geom_line(aes(y = stage_4dpf, colour = "4 dpf")) +
	geom_ribbon(rib.off2, alpha = I(2/10)) +

	geom_line(aes(y = stage_5dpf, colour = "5 dpf")) +
	geom_ribbon(rib.off3, alpha = I(2/10)) +

	# geom_line(aes(y = stage_6dpf, colour = "6 dpf")) +
	# geom_ribbon(rib.off4,  alpha = I(2/10)) +

	geom_line(aes(y = stage_7dpf, colour = "7 dpf")) +
	geom_ribbon(rib.off5, alpha = I(2/10)) +

	geom_line(aes(y = stage_8dpf, colour = "8 dpf")) +
	geom_ribbon(rib.off6, alpha = I(2/10)) +

	# geom_line(aes(y = stage_9dpf, colour = "9 dpf")) +
	# geom_ribbon(rib.off7,  alpha = I(2/10)) +

	scale_color_discrete(name="Stage") +
	scale_x_continuous(name="Time (s)") +
	scale_y_continuous(name="Activity", limits=c(0,0.075)) +
	# theme_set(theme_grey(base_size = 18)) +
	theme_bw() +
	## change input here  ==========------------------------------>
	labs(title = "Light-On stimulus of strain AB")+
	theme(legend.text=element_text(size=8),
		  legend.position=c(.8,0.8),
		  legend.background = element_rect(colour = "black"),
		  legend.title = element_text(size=8, face="bold"),
		  plot.title = element_text(size=12),
		  axis.title.x = element_text(size = rel(.8)),
		  axis.title.y = element_text(size = rel(.8)),
		  axis.text.x = element_text(size=8),
		  axis.text.y = element_text(size=8) )

## multiple
multiplot(gra.count, gra.pred, gra.burdur, cols=2)
